# Supplementary material for: Exposure and Health Risks Posed by Potentially Toxic Elements in Soils of Metal Fabrication Workshops in Mbarara City, Uganda
Source: J Xenobiot. 2024 Jan 30;14(1):176–92. doi: 10.3390/jox14010011 (PMC10885048; doi:10.3390/jox14010011)
Supplement: Supplementary file 1 [file jox-14-00011-s001.zip]

Archive with 1 entries (1 files):
- jox-2750397-supplementary.pdf
